# Supplementary material for: A Simple Minimum-Setup Pipeline for Using Leg-Worn Inertial Sensors to Track Knee Flexion: Validation on 10 Movements
Source: Sensors (Basel). 2026 Jun 10;26(12):3704. doi: 10.3390/s26123704 (PMC13307479; doi:10.3390/s26123704)
Supplement: Supplementary file 1 [file sensors-26-03704-s001.zip]

Archive with 2 entries (2 files):
- sensors-4323304 _Supplementary Material 1.pdf
- sensors-4323304 _Supplementary Material 2.pdf
